# Supplementary material for: Potassium Effects on NCC Are Attenuated during Inhibition of Cullin E3–Ubiquitin Ligases
Source: Cells. 2021 Dec 29;11(1):95. doi: 10.3390/cells11010095 (PMC8750104; doi:10.3390/cells11010095)
Supplement: Supplementary file 1 [file cells-11-00095-s001.zip]

Archive with 1 entries (1 files):
- cells-1507874-supplementary.pdf
